# Supplementary material for: Anti-Browning Effect of 2-Mercaptobenzo[d]imidazole Analogs with Antioxidant Activity on Freshly-Cut Apple Slices and Their Highly Potent Tyrosinase Inhibitory Activity
Source: Antioxidants (Basel). 2023 Sep 29;12(10):1814. doi: 10.3390/antiox12101814 (PMC10604187; doi:10.3390/antiox12101814)
Supplement: Supplementary file 1 [file antioxidants-12-01814-s001.zip]

Archive with 1 entries (1 files):
- antioxidants-2633926-supplementary.pdf
